# Supplementary material for: Identification of prognostic factors and nomogram model for patients with advanced lung cancer receiving immune checkpoint inhibitors
Source: PeerJ. 2022 Dec 15;10:e14566. doi: 10.7717/peerj.14566 (PMC9760026; doi:10.7717/peerj.14566)
Supplement: Supplemental Information 1 [file peerj-10-14566-s001.xlsx]

## Sheet: NSCLC
ID	Gender（1=male；0=female）	Age(years)	Pathology	Smoking	BSA（m2）	Baseline height (cm)	Baseline weight (kg)	Clinical stage	Baseline WBC	Baseline NEU	Baseline LYM	NLR	BaselinePLT	Baseline MON	Baseline AEC	Baseline Hb	Baseline CRP	Baseline ALP	Baseline PLR	Baseline LDH	ICI treatment line	Chest radiotherapy	radical operation	ICI monotherapy	Baseline ALB	LMR	BOR of ICI	PFS	Status
1	1	63	others	yes	na	na	na	IV	13.5	11.65	0.49	23.7755	420	1.21	0.11	93	na	128	857.143	137	2	no	no	yes	35.5	0.404959	na	58	1
2	1	52	adenocarcinoma	yes	1.98	170	80	IV	5.24	3.92	0.45	8.71111	279	0.62	0.21	107	12.4	92	620	na	2	yes	no	no	39.4	0.725806	SD	301	1
3	1	59	SCC	yes	na	na	na	IV	9.42	6.71	0.86	7.80233	334	1.16	0.64	133	na	128	388.372	na	4	yes	no	no	na	0.741379	PR	1069	0
4	1	62	adenocarcinoma	yes	1.9	170	80	IV	6.4	4.68	1.12	4.17857	201	1.51	0.08	118	na	77	179.464	289	2	no	yes	yes	41.7	0.741722	PD	119	1
5	1	49	others	yes	1.72	na	na	IV	10.8	8.47	0.7	12.1	185	0.85	0.03	105	3.28	81	264.286	190	4	yes	no	yes	45.4	0.823529	SD	511	1
6	1	23	others	no	na	na	na	IV	12.05	9.31	1.27	7.33071	440	1.41	0.01	107	na	197	346.457	1849	2	no	no	no	31.8	0.900709	PD	37	0
7	0	66	adenocarcinoma	yes	na	na	na	IV	5.34	4.7	0.55	8.54545	291	0.61	0.12	126	na	71	529.091	na	2	no	yes	no	41.6	0.901639	na	50	0
8	1	45	adenocarcinoma	yes	na	na	na	IV	5.17	3.83	0.44	8.70455	203	0.46	0.41	126	48.2	100	461.364	207	1	no	no	no	36.2	0.956522	PR	257	1
9	1	44	adenocarcinoma	yes	1.7	na	na	IV	5.17	3.83	0.44	8.70455	203	0.46	0.41	126	48.2	100	461.364	207	1	no	no	no	36.2	0.956522	PR	236	1
10	1	71	others	no	1.87	na	na	IV	6.22	4.78	0.66	7.24242	206	0.69	0.06	128	na	69	312.121	150	2	no	no	yes	39.7	0.956522	PR	462	1
11	0	50	others	no	na	na	na	IV	18.56	16.7	0.83	20.1205	260	0.86	0.14	83	na	113	313.253	134	2	yes	no	no	30.4	0.965116	PR	212	1
12	1	64	SCC	yes	1.94	176	78	IV	4.95	2.5	1.43	1.74825	112	1.43	0.05	110	na	86	78.3217	210	2	yes	no	yes	39	1	SD	988	0
13	1	67	adenocarcinoma	yes	1.91	na	na	IV	5.68	3.82	0.92	4.15217	256	0.91	0.02	132	na	65	278.261	na	2	no	no	yes	41.2	1.01099	SD	679	1
14	1	66	SCC	no	na	na	na	IIIA	5.56	3.22	1.51	2.13245	142	1.46	2.51	142	na	79	94.0397	na	2	no	no	no	41.1	1.03425	na	89	0
15	1	51	adenocarcinoma	yes	1.98	185	79	IV	4.02	3.32	0.54	6.14815	351	0.51	0	135	na	83	650	312	2	yes	no	yes	47.8	1.05882	PR	1224	0
16	1	64	SCC	yes	1.63	153	68	IV	5.24	3.83	0.67	5.71642	221	0.62	0.08	113	na	73	329.851	253	2	no	no	yes	42.6	1.08065	PD	46	0
17	1	57	adenocarcinoma	yes	1.87	180	69	IV	18.58	13.06	1.6	8.1625	207	1.43	2.41	127	na	193	129.375	na	1	no	no	no	24.4	1.11888	PD	85	1
18	1	66	adenocarcinoma	yes	na	na	na	IV	10.23	8.22	1.04	7.90385	287	0.91	0.04	118	134	154	275.962	259	2	no	no	no	33.3	1.14286	SD	120	1
19	0	59	adenocarcinoma	yes	na	na	na	IV	6.19	4.66	0.73	6.38356	311	0.62	0.15	126	na	68	426.027	na	3	no	yes	yes	41.6	1.17742	PR	72	1
20	1	76	SCC	yes	na	na	na	IV	8.84	7.36	0.73	10.0822	307	0.61	0.11	98	na	75	420.548	na	1	no	no	no	37.8	1.19672	SD	256	1
21	1	63	adenocarcinoma	yes	1.77	na	na	IV	5.67	2.46	1.7	1.44706	158	1.4	0.07	128	na	61	92.9412	na	5	no	no	no	40	1.21429	SD	440	0
22	1	60	SCC	yes	1.63	165	58	IV	4.65	3.58	0.57	6.2807	124	0.45	0.04	98	na	110	217.544	210	3	no	no	yes	40	1.26667	na	258	1
23	1	49	adenocarcinoma	yes	1.85	165	85	IV	6.96	4.31	1.92	2.24479	219	1.51	0.12	159	na	72	114.062	na	2	no	no	no	49.1	1.27152	PR	519	1
24	1	57	SCC	yes	na	na	na	IV	9.12	7.76	0.72	10.7778	288	0.56	0.06	99	na	68	400	na	1	no	yes	no	31.9	1.28571	PR	292	1
25	0	60	SCC	na	na	na	na	IV	11.75	9.51	1.16	8.19828	371	0.9	0.14	111	na	159	319.828	na	2	yes	yes	yes	35.2	1.28889	SD	167	1
26	1	61	SCC	yes	1.69	na	na	IIIb	8.3	6.44	0.87	7.4023	324	0.66	0.28	120	na	94	372.414	238	4	yes	no	no	39.3	1.31818	SD	751	0
27	1	62	others	yes	na	na	na	IV	5.08	3.69	0.7	5.27143	163	0.53	0.14	125	15.2	91	232.857	203	2	yes	no	yes	50.5	1.32075	PR	196	1
28	0	36	adenocarcinoma	no	na	163	52	IV	7.62	5.66	1.03	5.49515	261	0.76	0.15	130	na	84	253.398	274	3	yes	no	no	41.4	1.35526	PR	212	0
29	1	72	SCC	yes	na	na	na	IV	9.36	5.85	1.82	3.21429	344	1.33	0.26	127	na	79	189.011	258	2	no	yes	no	43.3	1.36842	SD	217	0
30	1	73	adenocarcinoma	na	1.82	174	70	IV	4.72	2.61	1.06	2.46226	142	0.77	0.24	140	na	85	133.962	214	2	no	yes	yes	47.1	1.37662	PR	560	1
31	0	76	others	na	na	na	na	na	3.62	2.79	0.47	5.93617	235	0.33	0.01	114	0.499	na	500	na	na	no	no	yes	na	1.42424	na	119	0
32	0	51	others	no	1.6	na	na	IV	2.63	2.08	0.3	6.93333	129	0.2	0.04	91	13.25	256	430	na	1	no	no	no	36.4	1.5	na	336	0
33	1	49	SCC	yes	na	na	na	IV	4.36	2.61	1.12	2.33036	292	0.74	0.08	138	3.12	91	260.714	na	1	yes	yes	yes	46	1.51351	SD	404	1
34	0	72	SCC	na	1.7	na	na	IV	6.72	4.94	1.03	4.79612	216	0.67	0.04	104	5.18	131	209.709	251	1	yes	yes	yes	41.9	1.53731	PR	1012	0
35	1	67	SCC	yes	1.7	na	na	IV	5.39	3.69	0.94	3.92553	181	0.61	0.11	135	na	93	192.553	257	2	yes	no	yes	46.7	1.54098	SD	252	1
36	1	67	SCC	yes	1.7	163	72	IV	5.39	3.69	0.94	3.92553	181	0.61	0.11	135	na	93	192.553	257	2	yes	no	yes	46.7	1.54098	SD	235	1
37	1	46	SCC	yes	1.86	173	76	IV	7.78	6.06	0.96	6.3125	247	0.62	0.12	141	31	105	257.292	na	2	yes	no	yes	43.8	1.54839	SD	336	1
38	1	61	adenocarcinoma	yes	1.77	172	65	IV	8.75	6.37	1.29	4.93798	112	0.83	0.22	133	na	98	86.8217	230	2	yes	no	yes	40.7	1.55422	PR	1369	0
39	1	55	adenocarcinoma	yes	1.95	173	81.7	IV	9.31	7.54	1.03	7.32039	287	0.65	0.05	90	na	108	278.641	na	2	no	no	no	42	1.58462	SD	106	0
40	1	60	others	yes	na	165	67.5	IIIA	9.25	6.88	1.22	5.63934	302	0.76	0.36	120	na	84	247.541	175	2	no	yes	yes	33.7	1.60526	SD	325	0
41	0	50	adenocarcinoma	no	1.7	na	na	IV	8.27	5.94	1.32	4.5	258	0.82	0.15	142	na	106	195.455	na	2	no	no	no	40.4	1.60976	SD	82	1
42	1	68	adenocarcinoma	yes	na	na	na	IV	8.12	6.41	1	6.41	368	0.61	0.06	113	na	79	368	na	1	no	no	no	35	1.63934	SD	209	0
43	1	74	adenocarcinoma	na	na	na	na	IV	5.05	2.63	0.86	3.05814	182	0.52	1.02	114	na	112	211.628	414	3	no	no	no	44.7	1.65385	PR	781	0
44	1	50	others	yes	1.99	na	na	IV	3.38	2.33	0.58	4.01724	186	0.35	0.11	112	8.21	70	320.69	na	2	yes	no	no	36.2	1.65714	PD	43	1
45	0	56	adenocarcinoma	no	1.68	160	65	IV	5.51	4.77	0.46	10.3696	279	0.27	0	122	na	76	606.522	333	2	yes	no	no	41.7	1.7037	SD	142	1
46	1	42	adenocarcinoma	yes	na	na	na	IIIA	7.19	4.87	1.35	3.60741	281	0.79	0.15	123	na	112	208.148	na	1	yes	no	no	39.6	1.70886	PR	568	0
47	1	41	SCC	yes	na	na	na	na	7.19	4.87	1.35	3.60741	281	0.79	0.15	123	na	112	208.148	na	2	yes	no	no	39.6	1.70886	PR	416	1
48	1	79	adenocarcinoma	yes	na	na	na	III	7.84	5.39	1.34	4.02239	277	0.77	0.29	133	na	74	206.716	295	1	no	yes	yes	35.1	1.74026	PD	29	1
49	1	46	SCC	yes	1.8	na	na	IV	5.63	4.11	0.89	4.61798	226	0.51	0.1	147	na	103	253.933	222	2	yes	no	yes	44.5	1.7451	SD	354	1
50	1	68	SCC	yes	1.95	173	87	IV	7.07	4.09	1.8	2.27222	301	1.03	0.05	112	na	101	167.222	193	2	no	no	yes	34.5	1.74757	PD	115	1
51	1	62	adenocarcinoma	yes	na	na	na	IIIB	8.31	6.15	1.33	4.62406	213	0.75	0.06	117	25.3	66	160.15	254	1	no	no	yes	41.7	1.77333	SD	252	0
52	1	62	SCC	yes	1.76	na	na	IV	6.29	4.61	1	4.61	323	0.56	0.09	123	15.86	86	323	316	1	no	no	no	37	1.78571	SD	252	1
53	1	77	adenocarcinoma	yes	1.75	na	na	IIIc	11.65	8.79	1.65	5.32727	303	0.92	0.24	164	na	74	183.636	262	1	no	no	yes	49.9	1.79348	SD	1093	0
54	1	68	SCC	no	1.68	na	na	IV	6.01	3.31	1.21	2.73554	203	0.67	0.74	154	na	89	167.769	220	5	yes	no	no	43.6	1.80597	PD	394	1
55	1	72	SCC	yes	na	170	63	IIIb	4.6	3.08	0.84	3.66667	204	0.45	0.22	118	na	63	242.857	na	3	yes	no	yes	41.6	1.86667	SD	309	1
56	1	74	adenocarcinoma	yes	1.77	174	64	IV	4.44	3.08	0.79	3.89873	208	0.42	0.12	147	na	72	263.291	280	2	no	no	no	42.8	1.88095	PD	193	1
57	1	50	SCC	yes	1.65	na	na	IV	3.26	1.53	1.06	1.4434	129	0.56	0.1	108	76.4	108	121.698	278	3	yes	yes	no	29.6	1.89286	na	41	1
58	1	50	SCC	yes	1.65	na	na	IV	3.26	1.53	1.06	1.4434	129	0.56	0.1	108	76.4	108	121.698	278	6	yes	yes	yes	29.6	1.89286	na	43	1
59	1	61	adenocarcinoma	yes	na	169	54	IIIc	7.58	4.62	1.82	2.53846	480	0.96	0.13	80	na	119	263.736	230	1	no	no	yes	29.5	1.89583	PR	342	0
60	1	66	adenocarcinoma	yes	na	178	63.5	IV	7.98	4.32	2.29	1.88646	841	1.19	0.14	92	na	104	367.249	210	2	no	no	no	35	1.92437	PD	105	0
61	1	63	na	yes	na	na	na	IV	3.03	1.55	0.92	1.68478	281	0.47	0.07	109	na	76	305.435	na	na	yes	no	no	38.1	1.95745	PD	85	1
62	0	67	adenocarcinoma	yes	1.3	na	na	IV	5.98	4.72	0.79	5.97468	320	0.4	0.03	114	na	103	405.063	288	1	no	no	no	44.3	1.975	SD	443	1
63	0	70	adenocarcinoma	no	1.46	156	50	IV	6.71	3.71	1.68	2.20833	475	0.85	0.42	94	na	146	282.738	na	2	no	no	no	41.9	1.97647	SD	85	0
64	1	66	SCC	yes	na	na	na	IVA	5.7	4.15	0.94	4.41489	271	0.47	0.11	130	na	102	288.298	161	1	no	no	no	37.5	2	PR	209	1
65	1	70	SCC	yes	2.15	na	na	IV	6.26	4.48	1.03	4.34951	423	0.51	0.21	147	na	84	410.68	239	2	no	no	yes	45	2.01961	SD	250	0
66	1	65	adenocarcinoma	yes	1.83	169	73	IV	2.8	1.69	0.74	2.28378	306	0.36	0	107	na	157	413.514	131	na	no	no	no	37.8	2.05556	PR	148	0
67	1	55	others	yes	na	na	na	III	6.68	5.07	1.04	4.875	269	0.5	0.05	144	16.1	113	258.654	na	2	yes	yes	no	42.7	2.08	PR	694	0
68	1	64	SCC	yes	1.83	170	72	IV	5.38	3.53	1.02	3.46078	258	0.49	0.3	146	na	125	252.941	na	2	yes	no	no	46.9	2.08163	SD	147	0
69	1	31	adenocarcinoma	yes	na	176	83.6	IV	8.24	5.76	1.32	4.36364	273	0.63	0	126	na	98	206.818	na	1	no	no	no	38	2.09524	SD	289	1
70	0	67	others	no	1.48	na	na	IV	6.63	4.8	1.13	4.24779	217	0.53	0.15	90	na	150	192.035	187	3	no	no	no	32.7	2.13208	PR	687	0
71	1	51	others	yes	2.04	188	78.4	IV	7.28	4.5	1.68	2.67857	339	0.78	0.26	118	30.29	110	201.786	203	na	no	no	no	36.3	2.15385	PR	495	0
72	1	66	adenocarcinoma	yes	na	175	62	IV	5.86	3.95	1.28	3.08594	235	0.58	0.02	122	na	109	183.594	192	2	no	yes	no	43.1	2.2069	SD	720	0
73	0	73	adenocarcinoma	na	na	na	na	IV	2.65	0.67	1.31	0.51145	207	0.59	0.06	108	na	119	158.015	na	6	no	yes	yes	32	2.22034	PD	138	1
74	1	72	adenocarcinoma	yes	1.97	183	75	IV	8.22	5.56	1.66	3.3494	241	0.74	0.23	139	na	69	145.181	246	2	no	yes	no	42.8	2.24324	SD	366	1
75	1	58	adenocarcinoma	yes	1.73	na	na	IV	14.6	9.59	2.25	4.26222	353	1	1.42	116	na	134	156.889	226	2	na	yes	yes	35.4	2.25	PR	250	1
76	0	54	adenocarcinoma	yes	1.88	170	77	IV	4.57	3.22	0.88	3.65909	171	0.39	0.06	126	na	57	194.318	232	2	no	no	no	45.9	2.25641	SD	553	0
77	1	67	SCC	yes	na	na	na	IV	6.3	3.66	1.41	2.59574	249	0.62	0.53	143	na	101	176.596	189	1	no	yes	no	40.8	2.27419	PR	822	0
78	1	50	others	no	na	na	na	IV	3.98	2.89	0.66	4.37879	153	0.29	0.1	159	na	58	231.818	na	4	yes	no	no	41.3	2.27586	SD	180	1
79	1	65	SCC	yes	1.67	160	60	IV	4.4	3.03	0.81	3.74074	248	0.35	0.16	119	32.09	91	306.173	290	1	no	no	yes	37.7	2.31429	SD	148	1
80	0	76	SCC	no	1.68	162	64	IV	6.62	4.79	1.19	4.02521	281	0.51	0.08	122	na	89	236.134	215	2	no	yes	yes	40.9	2.33333	SD	379	1
81	1	66	others	yes	na	178	93	IV	5.52	3.3	1.41	2.34043	245	0.6	0.23	116	na	125	173.759	314	1	no	no	no	29.7	2.35	SD	718	1
82	1	74	SCC	no	1.69	na	na	IIIB	5.97	4.09	1.25	3.272	239	0.53	0.08	121	na	116	191.2	241	2	yes	no	yes	38.2	2.35849	SD	425	1
83	0	68	adenocarcinoma	no	1.6	na	na	na	4.6	3.33	0.83	4.01205	182	0.35	0.07	130	11.9	130	219.277	160	2	yes	no	yes	43.8	2.37143	SD	241	0
84	1	71	SCC	na	1.7	na	na	IV	7.08	6.04	0.55	10.9818	313	0.23	0.24	86	na	93	569.091	126	1	yes	yes	no	32.2	2.3913	SD	506	1
85	0	66	adenocarcinoma	no	1.57	163	53.5	IV	5.85	3.68	1.39	2.64748	293	0.58	0.15	119	1.75	104	210.791	303	1	no	no	no	41	2.39655	PR	521	0
86	1	50	SCC	yes	1.86	173	90	IV	9.46	6.59	1.99	3.31156	256	0.83	0.03	111	na	104	128.643	456	3	no	no	yes	40.5	2.39759	PD	42	1
87	1	60	adenocarcinoma	yes	1.77	na	na	IV	6.55	4.87	1.19	4.09244	304	0.49	0	124	na	92	255.462	352	2	no	no	yes	43.5	2.42857	PD	28	1
88	1	63	others	yes	na	na	na	na	7.1	4.75	1.5	3.16667	270	0.61	0.22	108	72.6	109	180	na	1	no	no	yes	37.4	2.45902	PR	400	1
89	1	58	SCC	yes	na	na	na	III	6.96	4.6	1.51	3.04636	249	0.61	0.07	143	na	80	164.901	160	2	no	yes	yes	42.7	2.47541	PR	313	1
90	1	60	others	na	na	na	na	IV	8.63	5.91	1.69	3.49704	375	0.68	0.27	132	na	75	221.893	272	1	no	no	no	37.1	2.48529	PR	415	0
91	1	67	SCC	yes	1.5	170	45	IV	6.26	4.06	1.45	2.8	270	0.58	0.14	105	2.15	106	186.207	na	1	yes	yes	no	37	2.5	PD	62	1
92	1	56	adenocarcinoma	no	na	na	na	IV	4.51	2.57	1.36	1.88971	238	0.54	0.02	128	na	86	175	218	3	no	no	no	35.6	2.51852	PD	134	1
93	1	62	adenocarcinoma	na	na	na	na	IV	9.69	5.93	2.04	2.90686	163	0.81	0.06	133	2.2	44	79.902	182	1	no	no	no	40.6	2.51852	PR	516	0
94	0	70	adenocarcinoma	no	1.51	na	na	IV	5.26	3.4	1.31	2.59542	309	0.52	0.01	112	na	70	235.878	325	2	no	no	no	41.2	2.51923	PD	224	1
95	1	65	na	yes	na	na	na	na	6.19	4.34	1.24	3.5	277	0.49	0.09	127	na	87	223.387	308	na	no	yes	yes	35.5	2.53061	SD	234	0
96	1	66	adenocarcinoma	yes	1.78	160	67	IV	5.04	3.04	1.19	2.55462	252	0.47	0.32	129	8.17	67	211.765	149	2	no	no	no	41.5	2.53191	SD	89	1
97	1	69	adenocarcinoma	yes	1.94	171	82	IV	11.37	9.7	1.19	8.15126	368	0.47	0	149	na	114	309.244	225	2	no	no	yes	42.3	2.53191	SD	551	0
98	1	66	SCC	yes	na	na	na	IIIb	6.51	4.17	1.42	2.93662	125	0.56	0.31	152	na	92	88.0282	176	1	no	no	no	45.8	2.53571	PR	165	0
99	1	52	adenocarcinoma	no	1.89	168	80	IV	4.78	3.09	1.13	2.73451	187	0.44	0.08	145	na	55	165.487	na	2	na	no	yes	46.3	2.56818	SD	104	1
100	1	67	SCC	yes	1.62	167	56	IV	8.38	6.22	1.53	4.06536	118	0.59	0.01	83	na	175	77.1242	290	2	yes	no	yes	36	2.59322	na	42	0
101	1	68	others	yes	1.99	178	81	IV	10.07	5.13	2.16	2.375	248	0.83	0.17	126	na	125	114.815	269	1	no	no	no	41.1	2.60241	SD	260	1
102	1	77	adenocarcinoma	yes	na	171	65	IV	5.62	3.6	1.33	2.70677	283	0.51	0.14	150	na	82	212.782	185	2	no	no	no	40	2.60784	SD	238	0
103	1	74	adenocarcinoma	no	na	na	na	IIIA	8.26	6.03	1.52	3.96711	307	0.58	0.1	116	2.62	128	201.974	na	2	no	yes	yes	40.4	2.62069	SD	72	0
104	1	40	adenocarcinoma	yes	na	na	na	IV	12.33	9.59	1.97	4.86802	178	0.75	0	164	4.1	95	90.3553	na	2	yes	no	no	43.8	2.62667	PD	76	1
105	1	39	SCC	yes	1.8	na	na	IV	12.33	9.59	1.97	4.86802	178	0.75	0	164	4.1	95	90.3553	na	2	no	no	no	43.8	2.62667	PR	315	1
106	1	54	SCC	yes	1.69	170	60	IV	6.24	4.19	1.29	3.24806	339	0.49	0.23	119	na	81	262.791	291	2	no	no	yes	40	2.63265	PD	41	1
107	1	62	adenocarcinoma	yes	1.74	177	60	IV	6.29	4.18	1.46	2.86301	293	0.55	0.07	128	na	87	200.685	342	2	no	no	yes	40.7	2.65455	PD	86	1
108	1	65	SCC	yes	1.83	na	na	IV	3.24	2.84	0.24	11.8333	194	0.09	0.05	107	na	63	808.333	na	2	yes	no	yes	52.8	2.66667	PR	234	0
109	1	64	SCC	no	2.24	na	na	na	4.61	3.76	0.51	7.37255	220	0.19	0.12	100	9.45	77	431.373	na	3	yes	no	yes	41.9	2.68421	SD	83	0
110	1	65	SCC	yes	na	162	67	IIIB	9.99	5.55	1.97	2.81726	349	0.73	1.68	122	na	115	177.157	253	1	no	no	no	42	2.69863	na	67	0
111	1	56	others	yes	1.96	na	na	IV	4.35	1.56	1.81	0.861878	393	0.67	0.25	99	57.8	89	217.127	375	2	yes	no	no	38.5	2.70149	SD	179	0
112	1	67	SCC	yes	na	na	na	IIIb	6.1	4.04	1.36	2.97059	255	0.5	0.16	129	na	66	187.5	na	1	no	no	no	35.6	2.72	PD	76	1
113	0	52	adenocarcinoma	yes	na	na	na	III	8.59	4.96	2.56	1.9375	329	0.94	0.08	146	na	158	128.516	189	3	no	yes	no	41.8	2.7234	SD	464	1
114	1	76	SCC	yes	1.74	164	67	IV	8.59	5.34	2.31	2.31169	450	0.83	0.06	109	na	95	194.805	225	2	no	no	no	40.3	2.78313	SD	107	0
115	1	65	adenocarcinoma	yes	1.94	178	78	IV	10.55	7.18	2.26	3.17699	323	0.81	0.24	135	na	98	142.92	219	1	no	no	no	40.3	2.79012	SD	507	0
116	1	79	adenocarcinoma	na	na	na	na	IV	6.78	4.3	1.62	2.65432	252	0.58	0.22	140	3.02	66	155.556	202	1	no	no	yes	40	2.7931	SD	91	0
117	1	60	adenocarcinoma	yes	na	168	77	IV	6.75	4.47	1.57	2.84713	188	0.56	0.12	128	na	77	119.745	203	2	no	no	no	46.9	2.80357	SD	147	0
118	1	60	SCC	no	1.84	165	63.5	IV	7.42	4.37	1.94	2.25258	287	0.69	0.38	154	na	87	147.938	190	2	yes	yes	no	39.4	2.81159	PR	310	1
119	1	61	SCC	yes	1.99	178	77.6	IV	7.03	4.61	1.5	3.07333	113	0.53	0.33	133	na	111	75.3333	199	2	yes	yes	no	41.1	2.83019	PD	705	1
120	0	69	SCC	yes	na	na	na	IIIB	8.09	6.24	1.11	5.62162	193	0.39	0.4	132	0.499	66	173.874	na	1	no	no	no	42.3	2.84615	PR	692	0
121	1	73	adenocarcinoma	yes	na	na	na	IV	5.01	3.29	1.09	3.01835	216	0.38	0.23	140	6.92	62	198.165	273	3	no	no	no	36.7	2.86842	SD	162	1
122	0	62	SCC	yes	na	na	na	IV	9.13	6.33	1.98	3.19697	240	0.68	0.09	157	na	197	121.212	na	1	no	yes	yes	48.5	2.91176	PR	539	0
123	1	54	adenocarcinoma	yes	na	na	na	Iva	9.98	6.13	2.01	3.04975	284	0.69	1.07	157	7.07	95	141.294	164	2	no	no	no	44.7	2.91304	PR	341	1
124	0	54	adenocarcinoma	no	na	na	na	IIIb	7.6	5.29	1.41	3.75177	139	0.48	0.41	133	na	76	98.5816	297	2	yes	no	no	39.7	2.9375	SD	75	0
125	1	54	adenocarcinoma	no	na	180	86	IV	4.13	2.08	1.5	1.38667	272	0.51	0.01	134	na	61	181.333	na	6	no	yes	no	45.4	2.94118	SD	987	0
126	1	69	others	yes	1.93	na	na	IV	10.07	6.56	2.48	2.64516	270	0.83	0.17	126	na	125	108.871	269	1	no	yes	no	41.1	2.98795	SD	265	1
127	1	69	SCC	yes	na	na	na	IV	8.97	5.2	2.57	2.02335	226	0.86	0.28	151	na	67	87.9377	211	1	no	yes	no	39.1	2.98837	SD	74	0
128	0	69	adenocarcinoma	no	1.57	157	58	IV	4.49	2.14	1.69	1.26627	289	0.56	0.08	119	na	86	171.006	248	2	no	no	no	42.9	3.01786	PD	217	1
129	1	59	adenocarcinoma	yes	na	na	na	III	7.26	4.21	2.18	1.93119	230	0.72	0.12	145	na	127	105.505	205	2	no	no	no	42.8	3.02778	PR	463	1
130	1	64	adenocarcinoma	yes	na	na	na	IVa	7.87	4.88	2.17	2.24885	163	0.71	0	151	na	182	75.1152	217	1	no	no	no	39.9	3.05634	PR	253	1
131	1	59	others	na	na	na	na	na	5.83	3.77	1.5	2.51333	271	0.49	0.03	183	na	89	180.667	327	2	no	no	yes	47.4	3.06122	SD	151	0
132	1	59	adenocarcinoma	yes	na	na	na	IV	5.83	3.77	1.5	2.51333	271	0.49	0.03	183	na	89	180.667	327	3	no	no	yes	47.4	3.06122	SD	149	0
133	1	56	SCC	yes	2.11	176	95	IV	7.73	4.87	1.85	2.63243	356	0.59	0.38	155	na	83	192.432	na	1	no	yes	no	44.1	3.13559	PR	106	0
134	1	70	SCC	yes	2.06	na	na	IV	7.91	4.45	2.53	1.75889	255	0.8	0.08	146	na	80	100.791	182	2	no	no	yes	42.3	3.1625	PR	637	1
135	1	69	adenocarcinoma	yes	na	na	na	IV	6.25	3.89	1.68	2.31548	227	0.53	0.13	125	na	81	135.119	291	2	no	no	no	42.6	3.16981	PR	209	1
136	0	50	others	no	na	162	52	IV	5.49	4.27	0.92	4.6413	288	0.29	0.01	109	na	138	313.043	391	3	no	no	no	32.1	3.17241	PD	163	1
137	0	53	others	no	1.71	162.5	66.7	IV	5.49	4.27	0.92	4.6413	288	0.29	0.01	109	na	138	313.043	391	2	no	no	no	32.1	3.17241	SD	257	1
138	1	70	others	yes	na	na	na	IV	8.39	5.73	1.67	3.43114	284	0.52	0.44	125	5.39	115	170.06	293	1	no	no	no	40.6	3.21154	PR	362	0
139	1	71	adenocarcinoma	yes	na	na	na	IV	7.82	4.75	2.11	2.25118	229	0.65	0.24	135	na	135	108.531	537	1	no	no	no	34.9	3.24615	na	54	0
140	1	67	others	na	na	172	60	IIIA	5.34	2.96	1.56	1.89744	198	0.48	0.31	154	na	70	126.923	193	2	no	yes	no	48.2	3.25	PR	288	0
141	1	74	SCC	yes	1.7	174	59	IV	10.5	6.68	2.62	2.54962	347	0.8	0.32	132	na	123	132.443	263	1	no	no	yes	50.5	3.275	PD	988	1
142	1	78	adenocarcinoma	no	na	na	na	IV	5.23	3.45	1.29	2.67442	24	0.38	0.09	82	na	47	18.6047	na	na	no	yes	no	31.8	3.39474	na	182	0
143	0	48	adenocarcinoma	no	na	154	66	IVa	3.28	1.79	1.09	1.6422	259	0.32	0.07	149	na	65	237.615	215	2	no	yes	no	43.7	3.40625	SD	589	0
144	1	75	others	yes	na	na	na	IV	8.63	5.57	2.11	2.63981	303	0.61	0.29	143	na	194	143.602	338	2	no	yes	yes	35.5	3.45902	SD	606	0
145	1	75	SCC	na	1.83	170	71	IIIB	5.33	3.17	1.57	2.01911	151	0.45	0.12	154	na	90	96.1783	196	1	no	no	yes	45.2	3.48889	PD	1154	1
146	0	50	SCC	no	1.65	159	63	IIIb	8.79	6.26	1.78	3.51685	335	0.5	0.2	117	na	109	188.202	198	1	no	no	no	39.5	3.56	SD	164	0
147	0	49	SCC	no	na	na	na	IIIB	8.79	6.26	1.78	3.51685	335	0.5	0.2	117	na	109	188.202	198	1	no	no	no	39.5	3.56	PR	186	1
148	1	57	adenocarcinoma	yes	na	na	na	IV	9.91	7.72	1.31	5.89313	235	0.36	0	112	na	56	179.389	na	1	no	no	no	35.7	3.63889	PD	45	0
149	1	59	SCC	yes	na	na	na	IIIA	11.33	7.82	2.35	3.32766	227	0.64	0.44	175	na	110	96.5957	na	1	no	yes	no	47.9	3.67188	PR	189	0
150	1	55	others	yes	2	na	na	IV	2.52	1.28	0.92	1.3913	250	0.25	0.06	104	na	147	271.739	311	4	no	no	no	32	3.68	PR	965	1
151	1	56	others	yes	na	na	na	IV	2.52	1.28	0.92	1.3913	250	0.25	0.06	104	na	147	271.739	311	4	no	no	no	31	3.68	PR	342	1
152	1	62	SCC	yes	1.85	na	na	IV	5.14	3.11	1.51	2.0596	241	0.41	0.09	147	na	72	159.603	na	2	yes	yes	no	45.3	3.68293	SD	503	1
153	1	53	adenocarcinoma	no	1.8	na	na	IV	7.34	4.58	2.03	2.25616	238	0.55	0.13	162	1.21	81	117.241	201	2	no	yes	no	44.9	3.69091	SD	572	0
154	1	58	SCC	yes	na	171	64	IV	10.06	6.04	3.03	1.9934	262	0.82	0.13	159	na	88	86.4686	247	2	yes	no	yes	45.3	3.69512	PD	39	1
155	1	58	SCC	yes	1.68	163	63	IV	7.2	5.69	1.15	4.94783	180	0.31	0.03	142	na	81	156.522	206	3	yes	yes	no	43.9	3.70968	SD	296	1
156	1	56	SCC	yes	1.84	175	76	IV	6.3	3.94	1.53	2.57516	274	0.4	0.38	146	na	77	179.085	na	1	no	no	no	38.7	3.825	PR	72	0
157	1	76	adenocarcinoma	yes	1.89	na	na	IV	5.81	3.89	1.46	2.66438	199	0.38	0.05	153	2.14	84	136.301	347	1	no	no	no	39.6	3.84211	PR	197	1
158	1	73	adenocarcinoma	yes	1.77	na	na	IIIB	5.41	3.33	1.5	2.22	190	0.39	0.17	144	na	65	126.667	209	1	no	no	no	38.2	3.84615	PD	621	1
159	0	59	adenocarcinoma	no	na	na	na	IV	4.74	2.33	1.79	1.30168	198	0.45	0.13	118	1.73	70	110.615	207	4	no	no	no	45.3	3.97778	SD	263	1
160	1	62	SCC	yes	1.86	172	74	IV	5.24	3.56	1.28	2.78125	217	0.32	0.06	140	na	105	169.531	187	1	no	no	no	43.4	4	PR	238	1
161	1	58	adenocarcinoma	yes	na	181	80	IV	7.89	4.85	2.41	2.01245	222	0.6	0	136	na	70	92.1162	na	1	no	no	no	39.7	4.01667	SD	228	0
162	1	61	adenocarcinoma	yes	1.73	172	62	IV	7.98	5.33	2.03	2.62562	319	0.5	0.08	134	na	70	157.143	405	1	no	no	no	39.9	4.06	SD	70	0
163	1	38	adenocarcinoma	no	na	na	na	IIIb	8.92	5.51	2.64	2.08712	232	0.65	0.09	121	na	92	87.8788	na	3	no	yes	no	46.2	4.06154	SD	88	0
164	1	67	SCC	yes	1.65	na	na	IV	4.97	2.36	1.91	1.2356	168	0.47	0.2	136	5.78	113	87.9581	203	2	yes	no	yes	47.6	4.06383	SD	79	0
165	0	64	others	no	na	na	na	IV	6.59	4.64	1.52	3.05263	254	0.37	0.03	141	na	115	167.105	194	3	yes	no	no	46.4	4.10811	SD	337	0
166	1	56	adenocarcinoma	yes	na	na	na	IIIb	5.06	2.59	1.89	1.37037	259	0.46	0.08	174	na	73	137.037	145	1	no	no	no	46.3	4.1087	PR	535	0
167	0	73	na	no	1.58	159	57	IV	9.63	8.28	1.07	7.73832	235	0.26	0	130	na	103	219.626	212	1	no	no	yes	36.2	4.11538	SD	852	0
168	0	45	adenocarcinoma	no	na	na	na	IV	7.54	4.83	2.02	2.39109	336	0.49	0.17	127	na	97	166.337	na	2	yes	no	no	44.4	4.12245	SD	236	1
169	1	76	adenocarcinoma	yes	1.79	170	70	IV	6.01	1.62	3.41	0.475073	269	0.81	0.11	123	14.59	57	78.8856	381	1	no	no	yes	35.4	4.20988	SD	434	0
170	0	49	SCC	no	1.6	155	67.5	IV	4.17	2.52	1.2	2.1	159	0.28	0.15	123	0.499	84	132.5	719	1	no	no	no	43.5	4.28571	PR	308	1
171	1	66	adenocarcinoma	yes	na	na	na	IIIc	6.37	3.13	2.5	1.252	193	0.58	0.08	151	na	94	77.2	na	2	no	yes	no	41.7	4.31034	PD	209	1
172	1	48	SCC	yes	1.77	173	65	IV	7.13	3.96	2.17	1.82488	179	0.5	0.45	158	na	103	82.4885	148	1	no	no	no	45.5	4.34	SD	349	0
173	1	52	SCC	yes	1.7	na	na	IIIA	8.2	4.67	2.64	1.76894	317	0.6	0.23	138	na	60	120.076	215	2	no	no	no	38.3	4.4	PD	230	1
174	0	66	others	no	na	na	na	IV	6.21	3.88	1.85	2.0973	242	0.42	0.03	145	na	104	130.811	177	1	no	no	no	37.1	4.40476	PD	49	1
175	1	69	adenocarcinoma	yes	na	na	na	IIIA	6.26	3.15	2.26	1.39381	144	0.5	0.25	160	na	90	63.7168	146	1	no	yes	no	42.9	4.52	SD	196	0
176	1	56	adenocarcinoma	no	na	na	na	IV	5.02	2.82	1.73	1.63006	156	0.36	0.09	164	na	88	90.1734	245	2	no	no	no	36.3	4.80556	na	106	1
177	1	57	adenocarcinoma	no	1.83	na	na	IV	5.02	2.82	1.73	1.63006	156	0.36	0.09	164	na	88	90.1734	245	5	yes	no	no	36.3	4.80556	PR	102	1
178	1	74	SCC	yes	1.72	na	na	na	4.1	2.52	1.16	2.17241	171	0.24	0.17	142	na	68	147.414	276	1	no	no	no	40.8	4.83333	PD	65	0
179	0	69	adenocarcinoma	no	na	na	na	IV	6.78	4.48	1.84	2.43478	289	0.37	0.07	140	na	58	157.065	291	1	no	no	no	43.6	4.97297	SD	315	1
180	1	71	adenocarcinoma	yes	na	na	na	IV	6.16	5.34	0.5	10.68	202	0.1	0	113	na	82	404	214	na	no	no	no	34.7	5	PD	46	1
181	1	64	na	yes	na	na	na	IV	9.03	5.09	2.93	1.7372	278	0.58	0.36	149	na	65	94.8805	217	2	no	no	yes	43.3	5.05172	na	386	0
182	1	41	adenocarcinoma	yes	na	na	na	IV	7.36	3.62	2.88	1.25694	160	0.56	0.08	160	na	54	55.5556	na	2	no	yes	no	49.4	5.14286	PD	206	0
183	1	57	SCC	yes	na	na	na	III	5.16	3.57	1.27	2.81102	103	0.24	0.06	130	0.499	79	81.1024	na	1	no	no	yes	41.4	5.29167	PD	63	1
184	0	65	SCC	no	na	na	na	IV	6.33	2.21	3.35	0.659701	170	0.61	0.13	133	na	128	50.7463	na	2	no	yes	no	41.9	5.4918	PR	64	0
185	1	56	adenocarcinoma	yes	na	na	na	IV	7.89	3.82	3.11	1.2283	289	0.54	0.28	163	na	126	92.926	200	1	no	no	yes	48.5	5.75926	PR	465	1
186	1	53	na	yes	na	na	na	IV	12.79	10.33	1.34	7.70896	258	0.23	0.03	139	na	63	192.537	na	1	no	no	no	42.7	5.82609	na	99	0
187	1	72	adenocarcinoma	yes	na	na	na	IV	4.44	3.23	0.82	3.93902	53	0.14	0.04	84	na	63	64.6341	na	1	no	no	no	25.5	5.85714	PR	192	0
188	1	70	adenocarcinoma	yes	1.64	na	na	IV	3.61	2.92	0.59	4.94915	205	0.1	0	107	na	82	347.458	214	3	no	no	no	37.6	5.9	PD	50	1
189	1	43	SCC	yes	na	na	na	na	5.65	2.72	2.37	1.14768	253	0.4	0.11	151	na	80	106.751	158	1	no	no	no	48.8	5.925	PR	136	0
190	1	66	SCC	na	na	na	na	na	10.65	4.55	5.08	0.895669	200	0.83	0.13	152	na	na	39.3701	na	2	no	no	yes	na	6.12048	na	150	0
191	0	71	SCC	yes	na	170	65	IV	6	3.22	2	1.61	96	0.31	0.43	121	na	95	48	175	1	no	no	no	40.9	6.45161	PR	239	1
192	1	55	others	yes	na	na	na	IV	5.99	3.78	1.82	2.07692	308	0.28	0.09	118	8.77	97	169.231	na	2	no	yes	no	37.9	6.5	SD	490	1
193	1	48	others	no	na	na	na	IV	4.26	2.42	1.56	1.55128	248	0.23	0.03	122	na	44	158.974	na	5	no	yes	no	40.4	6.78261	na	98	1
194	1	61	SCC	yes	na	na	na	III	4.35	3.02	1.01	2.9901	139	0.12	0.17	137	na	67	137.624	na	1	no	no	no	43.5	8.41667	PR	457	0
195	1	68	SCC	yes	na	na	na	IV	2.2	2.44	5.12	0.476562	250	0.6	0.03	103	na	132	48.8281	220	3	no	no	no	40	8.53333	na	1124	0
196	0	61	adenocarcinoma	no	na	na	na	IV	6.99	3.76	2.48	1.51613	59	0.26	0.05	154	na	74	23.7903	195	3	no	no	yes	47	9.53846	SD	244	1
197	1	69	adenocarcinoma	yes	na	na	na	IV	6.17	3.98	1.73	2.30058	258	0.18	0.18	139	na	70	149.133	na	1	no	no	no	41.4	9.61111	PR	539	0
198	1	55	adenocarcinoma	yes	na	176	53	IV	7.2	6.29	4.3	1.46279	221	0.42	0.15	128	na	127	51.3953	215	2	no	no	yes	40.8	10.2381	PD	30	1
199	1	67	adenocarcinoma	yes	na	na	na	IIIA	6.52	5.48	0.93	5.89247	240	0.09	0	156	na	na	258.065	na	2	yes	yes	no	43.4	10.3333	PD	118	1
200	1	61	adenocarcinoma	no	na	na	na	III	8	7.34	0.59	12.4407	310	0.04	0	114	na	97	525.424	262	4	yes	yes	no	44.4	14.75	SD	238	0
201	1	68	adenocarcinoma	yes	na	na	na	IV	3.84	3.13	0.6	5.21667	120	0.04	0.06	144	na	120	200	na	1	no	no	no	35.1	15	SD	382	1
202	1	57	adenocarcinoma	yes	na	180	79	IV	na	na	na	na	na	na	na	na	na	80	na	172	1	no	yes	no	37	na	PD	76	0
203	1	66	SCC	yes	1.7	na	na	IIIA	na	na	na	na	na	na	na	na	na	na	na	na	2	no	no	no	na	na	SD	197	1
204	1	63	adenocarcinoma	na	na	na	na	IV	na	na	na	na	na	na	na	na	na	na	na	na	1	no	no	yes	na	na	na	423	0
205	0	56	adenocarcinoma	no	na	na	na	IV	na	na	na	na	na	na	na	na	na	na	na	na	2	no	yes	no	na	na	SD	259	0
206	1	54	SCC	yes	na	na	na	IV	na	na	na	na	na	na	na	na	na	na	na	na	1	no	no	no	na	na	PR	77	0
207	1	60	SCC	na	na	na	na	III	na	na	na	na	na	na	na	na	na	na	na	na	4	no	yes	no	na	na	na	336	0
208	1	63	others	yes	na	na	na	III	na	na	na	na	na	na	na	na	na	na	na	na	1	no	no	no	na	na	na	243	0
209	0	79	adenocarcinoma	na	na	158	58	IV	na	na	na	na	na	na	na	na	na	na	na	na	3	no	no	yes	na	na	PD	105	1
210	1	76	na	yes	na	na	na	IV	na	na	na	na	na	na	na	na	na	na	na	na	1	no	no	yes	na	na	na	181	0
211	1	61	adenocarcinoma	yes	2.03	na	na	IV	na	na	na	na	na	na	na	na	na	na	na	na	3	no	yes	yes	na	na	SD	678	1
212	1	53	SCC	yes	na	166		IIIb	na	na	na	na	na	na	na	na	na	na	na	na	1	no	no	no	na	na	SD	148	0
213	1	56	SCC	yes	na	na	na	III	na	na	na	na	na	na	na	na	na	na	na	na	1	no	no	no	na	na	PR	239	0
214	1	56	adenocarcinoma	yes	na	na	na	IIIA	na	na	na	na	na	na	na	na	na	na	na	na	1	no	yes	no	na	na	PR	224	0
215	0	42	adenocarcinoma	no	1.61	na	na	IV	na	na	na	na	na	na	na	na	na	74	na	na	2	no	no	no	41	na	SD	218	0
216	1	61	SCC	yes	na	na	na	III	6.23	3.8	1.67	2.27545	176	1.46	2.51	152	na	na	105.389	na	1	no	no	no	37.5	#VALUE!	SD	527	0
